# Supplementary material for: Optimal Timing of Targeted Temperature Management for Post-Cardiac Arrest Syndrome: Is Sooner Better?
Source: J Clin Med. 2023 Mar 31;12(7):2628. doi: 10.3390/jcm12072628 (PMC10095041; doi:10.3390/jcm12072628)
Supplement: Supplementary file 1 [file jcm-12-02628-s001.zip]

Archive with 1 entries (1 files):
- jcm-2248616-supplementary.pdf
